# Supplementary material for: Population Pharmacokinetics of Palbociclib and Its Correlation with Clinical Efficacy and Safety in Patients with Advanced Breast Cancer
Source: Pharmaceutics. 2022 Jun 21;14(7):1317. doi: 10.3390/pharmaceutics14071317 (PMC9322950; doi:10.3390/pharmaceutics14071317)
Supplement: Supplementary file 1 [file pharmaceutics-14-01317-s001.zip]

Archive with 1 entries (1 files):
- pharmaceutics-1738985-SM.pdf
